# Supplementary material for: Efficiency of the immunome protein interaction network increases during evolution
Source: Immunome Res. 2008 Apr 22;4:4. doi: 10.1186/1745-7580-4-4 (PMC2373292; doi:10.1186/1745-7580-4-4)
Supplement: Additional file 1 — Proteins of the protein interaction network of the human immune system. Basic information, including protein name, Entrez Gene ID for the coding gene, evolutionary level and degree, is listed for all the proteins in the human immunome PPI network. [file 1745-7580-4-4-S1.xls]

## Sheet: Proteins of immunome
Protein symbol	Entrez Gene ID	Evolutionary level	Connectivity (Degree)
A2M	2	9	5
A2ML1	144568	5	2
ABCB1	5243	9	2
ABCF1	23	9	2
ACE	1636	7	2
ADA	100	9	1
ADAM10	102	7	2
ADAM17	6868	7	2
ADAM8	101	4	2
AICDA	57379	4	2
AIRE	326	9	2
ALCAM	214	5	1
ALK	238	7	2
ANP32B	10541	9	2
ANPEP	290	9	2
ATM	472	9	4
B2M	567	9	13
BANK1	55024	2	2
BATF	10538	4	1
BCAM	4059	1	2
BCAP31	10134	9	5
BLM	641	9	2
BLR1	643	4	1
BSG	682	5	1
BST1	683	3	2
BST2	684	1	2
BTK	695	9	14
BTLA	151888	1	1
C1QA	712	4	7
C1QB	713	4	4
C1QBP	708	7	1
C1QC	714	4	2
C1QL1	10882	4	2
C1QL2	165257	1	2
C1QL3	389941	4	2
C1QL4	338761	4	2
C1QTNF2	114898	4	2
C1QTNF3	114899	2	2
C1QTNF4	114900	5	2
C1QTNF5	114902	4	2
C1QTNF6	114904	5	2
C1QTNF7	114905	4	2
C1R	715	9	4
C1RL	51279	2	2
C1S	716	4	3
C2	717	4	4
C3	718	5	18
C3AR1	719	4	2
C4A	720	5	2
C4B	721	9	6
C4BPA	722	1	2
C4BPB	725	1	2
C5	727	5	6
C5AR1	728	4	1
C6	729	5	1
C7	730	4	2
C8A	731	4	4
C8B	732	4	3
C8G	733	4	1
C9	735	4	3
CADM2	253559	5	2
CAMP	820	1	1
CANX	821	9	9
CASP1	834	4	4
CASP10	843	4	8
CASP2	835	7	3
CASP3	836	7	14
CASP6	839	7	5
CASP7	840	6	7
CASP8	841	5	16
CCBP2	1238	2	15
CCL1	6346	2	1
CCL11	6356	1	6
CCL13	6357	1	5
CCL14	6358	1	4
CCL15	6359	1	2
CCL16	6360	1	5
CCL17	6361	1	4
CCL18	6362	1	2
CCL19	6363	1	6
CCL2	6347	1	7
CCL20	6364	4	1
CCL21	6366	4	4
CCL22	6367	1	4
CCL23	6368	1	1
CCL24	6369	1	1
CCL25	6370	1	4
CCL26	10344	4	2
CCL27	10850	1	2
CCL28	56477	4	3
CCL3	6348	2	6
CCL3L1	6349	2	4
CCL3L3	414062	2	2
CCL4	6351	2	7
CCL4L1	9560	1	2
CCL4L2	388372	1	2
CCL5	6352	2	10
CCL7	6354	9	8
CCL8	6355	9	7
CCR1	1230	1	15
CCR10	2826	1	8
CCR2	1231	1	8
CCR3	1232	4	16
CCR4	1233	4	4
CCR5	1234	7	20
CCR6	1235	4	4
CCR7	1236	4	3
CCR8	1237	4	4
CCR9	10803	4	1
CCRL1	51554	4	10
CCRL2	9034	1	2
CCRN4L	25819	9	2
CD109	135228	7	2
CD14	929	1	6
CD151	977	6	4
CD160	11126	1	2
CD163	9332	4	2
CD164	8763	9	2
CD164L2	388611	1	2
CD177	57126	1	2
CD180	4064	4	1
CD19	930	1	9
CD1A	909	0	1
CD1B	910	1	1
CD1C	911	0	2
CD1D	912	2	4
CD1E	913	0	1
CD2	914	4	13
CD200	4345	4	1
CD200R1	131450	2	1
CD207	50489	7	2
CD209	30835	4	2
CD22	933	6	4
CD226	10666	2	4
CD24	934	1	1
CD244	51744	1	2
CD247	919	4	16
CD248	57124	4	2
CD27	939	1	5
CD274	29126	6	1
CD276	80381	4	2
CD28	940	3	8
CD2AP	23607	7	3
CD2BP2	10421	9	1
CD300A	11314	1	2
CD300C	10871	1	2
CD300E	342510	1	2
CD300LB	124599	1	2
CD300LF	146722	1	2
CD300LG	146894	2	2
CD302	9936	4	2
CD320	51293	1	2
CD33	945	1	2
CD33L3	284266	4	2
CD34	947	2	2
CD36	948	7	6
CD37	951	1	2
CD38	952	4	5
CD3D	915	2	6
CD3E	916	4	6
CD3EAP	10849	1	1
CD3G	917	2	2
CD4	920	4	20
CD40	958	5	11
CD40LG	959	2	2
CD44	960	4	6
CD46	4179	1	3
CD47	961	2	4
CD48	962	1	5
CD5	921	2	10
CD52	1043	0	2
CD53	963	6	5
CD55	1604	2	5
CD58	965	1	1
CD59	966	4	6
CD5L	922	2	1
CD6	923	4	2
CD63	967	9	6
CD68	968	6	2
CD69	969	1	2
CD7	924	2	2
CD70	970	1	1
CD72	971	2	2
CD74	972	7	5
CD79A	973	2	7
CD79B	974	4	7
CD80	941	2	3
CD81	975	9	7
CD82	3732	4	15
CD83	9308	4	2
CD84	8832	4	1
CD86	942	4	3
CD8A	925	4	9
CD8B	926	2	2
CD9	928	7	14
CD93	22918	4	3
CD96	10225	1	2
CD97	976	4	1
CD99	4267	9	1
CD99L2	83692	4	2
CDH5	1003	4	1
CEACAM1	634	5	4
CEACAM3	1084	1	2
CEACAM5	1048	5	2
CEACAM6	4680	5	2
CEACAM8	1088	5	2
CEBPE	1053	6	2
CFB	629	5	3
CFD	1675	4	2
CFH	3075	4	6
CFHR1	3078	4	1
CFHR2	3080	4	2
CFHR3	10878	4	1
CFHR4	10877	4	1
CFHR5	81494	4	1
CFI	3426	4	2
CFP	5199	4	2
CHL1	10752	4	2
CHUK	1147	6	9
CIITA	4261	4	2
CISH	1154	4	5
CKLF	51192	2	2
CLCF1	23529	4	1
CLEC10A	10462	1	2
CLEC12A	160364	1	2
CLEC4A	50856	1	2
CLEC4C	170482	1	2
CLEC4D	338339	1	2
CLEC4E	26253	4	2
CLEC4M	10332	4	1
CLEC5A	23601	1	2
CLEC6A	93978	1	2
CLEC7A	64581	1	2
CLIP1	6249	8	1
CLIP2	7461	6	2
CLU	1191	4	4
CMKLR1	1240	4	2
CMTM1	113540	1	2
CMTM2	146225	1	2
CMTM3	123920	4	1
CMTM4	146223	7	2
CMTM5	116173	3	2
CMTM6	54918	4	2
CMTM7	112616	5	2
CMTM8	152189	5	2
COLEC12	81035	8	2
CR1	1378	0	6
CR1L	1379	0	2
CR2	1380	2	5
CRADD	8738	4	3
CRLF1	9244	5	1
CRLF2	64109	1	2
CRLF3	51379	5	2
CRP	1401	4	4
CSF1	1435	1	4
CSF1R	1436	4	4
CSF2	1437	9	4
CSF2RA	1438	2	5
CSF2RB	1439	7	15
CSF3	1440	2	1
CSF3R	1441	2	7
CTLA4	1493	2	6
CTSG	1511	4	12
CTSS	1520	9	2
CX3CL1	6376	1	1
CX3CR1	1524	2	1
CXCL1	2919	4	3
CXCL10	3627	1	3
CXCL11	6373	4	3
CXCL12	6387	4	4
CXCL13	10563	2	6
CXCL14	9547	4	2
CXCL16	58191	1	1
CXCL2	2920	4	2
CXCL3	2921	4	2
CXCL5	6374	4	3
CXCL6	6372	4	2
CXCL9	4283	1	3
CXCR3	2833	4	5
CXCR4	7852	4	15
CXCR6	10663	4	1
CXCR7	57007	4	2
CYBA	1535	7	4
CYBB	1536	9	4
CYSLTR1	10800	4	2
CYTL1	54360	4	2
DARC	2532	1	8
DCD	117159	0	2
DCLRE1C	64421	9	3
DDR1	780	7	2
DEFA1	1667	1	2
DEFA3	1668	1	1
DEFA4	1669	1	2
DEFA5	1670	1	2
DEFA6	1671	1	2
DEFB1	1672	1	1
DEFB103A	55894	1	1
DEFB105A	245908	1	2
DEFB106A	245909	1	2
DEFB119	245932	1	2
DEFB123	245936	1	2
DEFB4	1673	2	2
DKC1	1736	9	2
DOCK2	1794	9	2
DPP4	1803	9	12
EBF1	1879	6	2
EBF2	64641	7	2
EBI2	1880	4	2
EMR3	84658	4	2
ENC1	8507	4	2
ENG	2022	2	2
ENTPD1	953	9	2
EPO	2056	4	2
EPX	8288	9	2
ERGIC2	51290	9	2
F3	2152	4	2
FADD	8772	4	13
FAS	355	2	10
FASLG	356	4	5
FCAMR	83953	1	2
FCAR	2204	1	3
FCER1A	2205	1	1
FCER1G	2207	7	4
FCER2	2208	1	4
FCGR1A	2209	2	4
FCGR2A	2212	1	2
FCGR2B	2213	1	1
FCGR2C	9103	1	2
FCGR3A	2214	4	8
FCGR3B	2215	4	2
FCGRT	2217	1	1
FCRL5	83416	1	2
FCRLA	84824	1	2
FGFR1	2260	7	2
FGFR2	2263	7	1
FGFR3	2261	7	2
FGFR4	2264	4	2
FLT3	2322	4	1
FOXK2	3607	8	1
FOXN1	8456	4	2
FOXP3	50943	1	1
FUT3	2525	9	2
FYN	2534	7	46
G6PD	2539	9	2
GNLY	10578	1	2
GP1BA	2811	6	6
GP1BB	2812	8	2
GP5	2814	7	2
GP9	2815	2	2
GUSB	2990	8	2
GYPA	2993	1	2
GYPB	2994	1	1
GYPC	2995	4	2
GYPE	2996	1	2
GZMA	3001	6	2
GZMB	3002	4	5
GZMK	3003	6	2
GZMM	3004	4	2
HAMP	57817	4	2
HLA-A	3105	9	7
HLA-B	3106	4	7
HLA-C	3107	4	12
HLA-DMA	3108	2	5
HLA-DMB	3109	2	6
HLA-DOA	3111	4	1
HLA-DOB	3112	4	1
HLA-DPA1	3113	4	2
HLA-DPB1	3115	2	1
HLA-DQA1	3117	7	2
HLA-DQB1	3119	1	1
HLA-DQB2	3120	2	2
HLA-DRA	3122	4	6
HLA-DRB3	3125	4	1
HLA-DRB4	3126	4	2
HLA-DRB5	3127	4	1
HLA-E	3133	4	5
HLA-F	3134	4	4
HMMR	3161	9	1
HPS3	84343	4	2
HRB	3267	9	2
HRH2	3274	7	2
HRH4	59340	1	1
HSP90B1	7184	9	4
HTN3	3347	0	2
ICAM1	3383	1	7
ICAM2	3384	9	3
ICAM3	3385	1	5
ICAM4	3386	1	6
ICOS	29851	2	1
ICOSLG	23308	2	1
IFI16	3428	1	2
IFI27	3429	1	2
IFI35	3430	4	1
IFI44L	10964	5	2
IFIT1	3434	4	1
IFIT1L	439996	4	2
IFIT2	3433	1	1
IFIT3	3437	1	2
IFITM1	8519	4	2
IFNAR2	3455	4	6
IFNB1	3456	1	1
IFNG	3458	2	2
IFNGR1	3459	2	6
IGF1R	3480	7	9
IGF2R	3482	6	1
IGJ	3512	3	1
IGLL1	3543	1	2
IGSF2	9398	2	2
IGSF8	93185	4	3
IKBKAP	8518	9	3
IKBKB	3551	6	9
IKBKE	9641	4	2
IKBKG	8517	4	7
IL10	3586	4	3
IL10RA	3587	4	3
IL10RB	3588	9	5
IL11	3589	1	1
IL11RA	3590	4	1
IL12A	3592	2	2
IL12B	3593	4	3
IL12RB1	3594	1	5
IL12RB2	3595	4	4
IL13	3596	1	4
IL13RA1	3597	2	3
IL13RA2	3598	4	2
IL15	3600	2	3
IL15RA	3601	2	4
IL16	3603	6	2
IL17A	3605	4	1
IL17B	27190	3	1
IL17C	27189	5	2
IL17D	53342	5	2
IL17F	112744	4	2
IL17RA	23765	5	1
IL17RB	55540	1	3
IL17RC	84818	4	2
IL17RD	54756	4	1
IL17RE	132014	1	2
IL18	3606	2	6
IL18BP	10068	1	2
IL18R1	8809	2	4
IL18RAP	8807	2	2
IL19	29949	1	1
IL1A	3552	1	3
IL1B	3553	2	5
IL1F10	84639	1	1
IL1F5	26525	1	2
IL1F6	27179	1	2
IL1F7	27178	0	2
IL1F8	27177	1	2
IL1F9	56300	1	2
IL1R1	3554	4	10
IL1R2	7850	4	4
IL1RAP	3556	4	11
IL1RAPL1	11141	5	2
IL1RAPL2	26280	4	2
IL1RL1	9173	4	2
IL1RL2	8808	1	1
IL1RN	3557	2	2
IL2	3558	1	5
IL20	50604	4	1
IL20RA	53832	4	3
IL21	59067	1	1
IL21R	50615	4	2
IL22	50616	2	3
IL22RA1	58985	4	1
IL22RA2	116379	4	1
IL23A	51561	1	2
IL23R	149233	2	4
IL24	11009	1	1
IL25	64806	3	1
IL26	55801	1	2
IL27	246778	1	1
IL27RA	9466	1	2
IL28A	282616	2	2
IL28B	282617	2	1
IL28RA	163702	2	2
IL29	282618	2	1
IL2RA	3559	2	6
IL2RB	3560	2	15
IL2RG	3561	4	14
IL3	3562	1	2
IL31	386653	0	2
IL31RA	133396	2	2
IL32	9235	0	2
IL3RA	3563	2	6
IL4	3565	2	4
IL4I1	259307	9	2
IL4R	3566	2	11
IL5	3567	1	1
IL5RA	3568	2	4
IL6	3569	9	2
IL6R	3570	9	3
IL6ST	3572	8	11
IL7	3574	1	2
IL7R	3575	4	8
IL8	3576	9	6
IL8RA	3577	7	8
IL8RB	3579	5	8
IL9	3578	2	1
IL9R	3581	2	4
ILF2	3608	7	2
ILF3	3609	4	2
INDO	3620	8	2
INSR	3643	7	11
IRAK1	3654	9	17
IRAK1BP1	134728	5	2
IRAK2	3656	2	8
IRAK3	11213	4	5
IRAK4	51135	9	4
IRF1	3659	4	3
IRF2	3660	5	3
IRF5	3663	4	3
IRF8	3394	5	3
ISG20	3669	1	2
ISGF3G	10379	1	2
ITFG1	81533	9	2
ITGA1	3672	5	1
ITGA2	3673	4	2
ITGA2B	3674	6	2
ITGA3	3675	6	4
ITGA4	3676	6	4
ITGA5	3678	7	6
ITGA6	3655	7	7
ITGAD	3681	4	3
ITGAE	3682	1	2
ITGAL	3683	4	3
ITGAM	3684	4	10
ITGAV	3685	4	7
ITGAX	3687	4	3
ITGB1	3688	7	17
ITGB2	3689	6	11
ITGB3	3690	6	9
ITGB4	3691	5	2
JAK1	3716	4	34
JAK2	3717	6	33
JAK3	3718	6	16
KDR	3791	4	5
KEL	3792	2	2
KIR2DL1	3802	1	1
KIR2DL2	3803	1	2
KIR2DL3	3804	1	2
KIR2DL4	3805	1	1
KIR2DL5A	57292	1	2
KIR2DS1	3806	0	1
KIR2DS2	3807	1	1
KIR2DS4	3809	1	1
KIR2DS5	3810	0	2
KIR3DL1	3811	1	1
KIR3DL2	3812	1	1
KIR3DL3	115653	1	2
KIT	3815	4	16
KLRB1	3820	1	2
KLRC1	3821	1	2
KLRC2	3822	0	2
KLRD1	3824	2	4
KLRK1	22914	1	2
L1CAM	3897	7	4
LAG3	3902	2	2
LAIR1	3903	1	2
LAIR2	3904	1	2
LAMP1	3916	6	2
LAMP2	3920	6	2
LAMP3	27074	4	2
LAX1	54900	1	2
LCK	3932	4	36
LCP2	3937	4	6
LEAP2	116842	4	2
LIF	3976	2	2
LIFR	3977	4	3
LIG1	3978	9	1
LIG4	3981	9	2
LILRA1	11024	2	2
LILRA2	11027	2	2
LILRA3	11026	2	2
LILRA4	23547	2	2
LILRA5	353514	1	2
LILRA6	79168	2	2
LILRB1	10859	2	5
LILRB2	10288	2	5
LILRB3	11025	2	2
LILRB4	11006	2	2
LILRB5	10990	2	2
LITAF	9516	7	2
LPO	4025	1	2
LRP1	4035	7	10
LTA	4049	4	5
LTB	4050	1	4
LTB4R	1241	4	2
LTB4R2	56413	4	2
LTBR	4055	1	7
LTF	4057	1	3
LY75	4065	7	2
LY86	9450	4	1
LY9	4063	4	1
LY96	23643	2	2
LYZ	4069	6	1
MAPK14	1432	9	7
MARCO	8685	4	1
MASP1	5648	7	5
MASP2	10747	4	2
MBL2	4153	4	4
MBP	4155	4	2
MCAM	4162	4	1
MFI2	4241	6	2
MICA	4276	0	1
MICB	4277	1	1
MIF	4282	9	1
MME	4311	9	2
MPL	4352	4	2
MPO	4353	7	2
MR1	3140	4	2
MRC1	4360	7	2
MRC2	9902	4	2
MRE11A	4361	9	4
MS4A1	931	1	2
MS4A3	932	1	2
MS4A5	64232	1	2
MSR1	4481	1	2
MST1R	4486	7	3
MUC1	4582	7	3
MX1	4599	9	1
MYD88	4615	6	15
MYLK	4638	9	2
NBN	4683	9	4
NCAM1	4684	4	4
NCF2	4688	8	7
NCF4	4689	4	4
NCR1	9437	1	3
NCR2	9436	1	2
NCR3	259197	1	2
NDUFS3	4722	9	2
NFATC1	4772	4	2
NFATC2	4773	4	4
NFATC3	4775	4	2
NFATC4	4776	4	2
NFIL3	4783	6	2
NFKBIA	4792	6	9
NOD2	64127	9	2
NOS2A	4843	9	1
NP	4860	9	2
NPTN	27020	6	2
NT5E	4907	9	2
PAFAH1B1	5048	9	3
PAFAH1B2	5049	9	2
PAFAH1B3	5050	9	2
PAFAH2	5051	9	2
PARP1	142	9	5
PDCD1	5133	2	1
PDCD1LG2	80380	2	2
PDGFB	5155	4	4
PDGFRA	5156	7	8
PDGFRB	5159	6	12
PECAM1	5175	2	5
PF4	5196	1	4
PGLYRP1	8993	6	2
PGLYRP2	114770	6	2
PGLYRP3	114771	6	2
PIK3CG	5294	7	3
PILRA	29992	1	1
PLA2G7	7941	9	2
PLA2R1	22925	4	2
PLAA	9373	9	2
PLAUR	5329	6	6
PLK3	1263	9	2
PLXNC1	10154	4	1
POMC	5443	4	1
POU2AF1	5450	4	2
PPBP	5473	4	3
PPIA	5478	9	5
PPP2CA	5530	9
PPP3CA	5530	9	3
PPP3CB	5532	9	2
PPP3CC	5533	9	2
PPP3R1	5534	9	4
PPP3R2	5535	9	2
PRDX6	9588	9	1
PRF1	5551	9	1
PRG2	5553	1	1
PRNP	5621	2	4
PROCR	10544	2	2
PROM1	8842	7	2
PRSS16	10279	9	2
PSG1	5669	4	2
PSIP1	11168	7	2
PSMB10	5699	9	1
PSMB5	5693	9	1
PSMB6	5694	9	2
PSMB7	5695	9	2
PSMB8	5696	9	2
PSMB9	5698	9	1
PSME1	5720	9	2
PSME2	5721	9	2
PSME3	10197	9	3
PSMF1	9491	9	1
PSTPIP1	9051	8	4
PTAFR	5724	4	1
PTDSR	23210	9	2
PTGFRN	5738	4	5
PTPN22	26191	7	2
PTPRC	5788	9	23
PTPRCAP	5790	1	1
PTPRJ	5795	7	2
PVR	5817	1	2
PVRL1	5818	5	2
PVRL2	5819	4	1
RAC2	5880	9	3
RAG1	5896	4	1
RAG2	5897	4	1
RELA	5970	6	13
RELB	5971	4	1
RFX1	5989	8	2
RFX5	5993	3	3
RFXANK	8625	6	3
RFXAP	5994	4	2
RHAG	6005	9	4
RHCE	6006	4	2
RHD	6007	2	2
RIPK1	8737	5	13
RNASE7	84659	1	2
S100A8	6279	1	3
SCARB1	949	7	2
SCARB2	950	7	2
SCGB3A1	92304	1	1
SCYE1	9255	9	1
SDC1	6382	2	3
SDF2	6388	9	2
SDF2L1	23753	9	2
SELE	6401	4	4
SELL	6402	4	4
SELP	6403	4	4
SELPLG	6404	1	4
SEMA4D	10507	4	2
SEMA7A	8482	4	1
SERPING1	710	4	6
SH2B2	10603	6	7
SH2D1A	4068	4	8
SIGIRR	59307	5	6
SIGLEC1	6614	1	2
SIGLEC5	8778	1	2
SIGLEC6	946	0	2
SIRPA	140885	2	3
SIVA1	10572	4	2
SLAMF1	6504	2	2
SLAMF6	114836	1	2
SLAMF7	57823	4	1
SLC3A2	6520	6	3
SLC44A1	23446	9	2
SLC4A1	6521	9	2
SLC7A5	8140	8	1
SMARCAL1	50485	9	2
SOCS1	8651	9	17
SOCS2	8835	5	3
SOCS3	9021	4	12
SOCS4	122809	6	2
SOCS5	9655	6	2
SOCS6	9306	6	2
SOCS7	30837	7	2
SOD1	6647	9	1
SOD3	6649	4	2
SPN	6693	1	3
ST6GAL1	6480	6	1
STAT1	6772	4	32
STAT2	6773	1	8
STAT3	6774	4	26
STAT4	6775	4	3
STAT5B	6777	7	14
STAT6	6778	6	4
TAL1	6886	6	1
TAP1	6890	9	3
TAP2	6891	9	3
TAPBP	6892	4	4
TBX21	30009	1	2
TCF3	6929	7	1
TCF7	6932	9	2
TCN2	6948	4	2
TEK	7010	7	4
TFRC	7037	4	1
THBD	7056	4	1
THY1	7070	4	5
TICAM2	353376	1	10
TIMP1	7076	9	2
TIRAP	114609	4	9
TLR1	7096	6	5
TLR2	7097	6	7
TLR3	7098	4	4
TLR4	7099	6	14
TLR5	7100	4	4
TLR9	54106	4	3
TNF	7124	4	6
TNFRSF10A	8797	4	9
TNFRSF10B	8795	4	7
TNFRSF10C	8794	4	1
TNFRSF10D	8793	4	3
TNFRSF11A	8792	2	6
TNFRSF12A	51330	4	4
TNFRSF13B	23495	1	5
TNFRSF13C	115650	4	1
TNFRSF14	8764	7	8
TNFRSF17	608	1	5
TNFRSF18	8784	2	3
TNFRSF1A	7132	4	16
TNFRSF1B	7133	4	7
TNFRSF4	7293	4	8
TNFRSF8	943	2	7
TNFRSF9	3604	4	4
TNFSF10	8743	4	4
TNFSF11	8600	4	4
TNFSF12	8742	4	1
TNFSF13	8741	4	6
TNFSF13B	10673	4	4
TNFSF14	8740	4	3
TNFSF15	9966	2	2
TNFSF4	7292	1	2
TNFSF8	944	2	1
TOLLIP	54472	9	5
TRADD	8717	4	10
TRAF1	7185	2	18
TRAF2	7186	9	27
TRAF3	7187	8	18
TRAF3IP1	26146	7	1
TRAF4	9618	8	5
TRAF5	7188	7	11
TRAF6	7189	8	20
TRAF7	84231	7	1
TSPAN7	7102	5	2
TSPYL2	64061	1	2
TTRAP	51567	9	7
TYK2	7297	4	12
ULBP1	80329	1	2
UNG	7374	9	2
VCAM1	7412	4	6
VPREB1	7441	1	2
WAS	7454	8	5
WASF1	8936	7	3
WASF3	10810	7	2
WFDC12	128488	1	2
WIPF1	7456	9	2
XCL1	6375	2	1
XCL2	6846	2	1
XCR1	2829	4	2
XRCC5	7520	9	5
YWHAZ	7534	9	9
ZAP70	7535	6	13
ZEB1	6935	7	2
